# Supplementary material for: A tell tail sign: a conserved C-terminal tail-anchor domain targets a subset of pathogen effectors to the plant endoplasmic reticulum
Source: J Exp Bot. 2023 Mar 1;74(10):3188–202. doi: 10.1093/jxb/erad075 (PMC10199128; doi:10.1093/jxb/erad075)
Supplement: erad075_suppl_Supplementary_Tables [file erad075_suppl_supplementary_tables.xlsx]

## Sheet: Table S1
Supplementary Table S1. Primers used in the study
Primer ID	Target	Forward/Reverse	Sequence
EEB512	PhRXLR-C13TMD108-125	FOR	TTTTTTATTTTAGCAACCATTTTGCTCTTTCCC
EEB513	PhRXLR-C13TMD108-125	REV	TGCCACCATGTACGCGGCGATGGG
EEB563	PhRXLR-C13∆TMD108-127	FOR	GTCGCTGCGGTGTCATCTGAC
EEB562	PhRXLR-C13∆TMD108-127	REV	CTTATCTCTTTTCGAGCTGATGACG
EEB530	PITG_04280	FOR	ATGCTCTTACGCGAAAGAATGCGCCATCGC
EEB531	PITG_04280	REV	AAACGGCTGACTCGCCTTATACACCATCGTG
EEB544	PITG_09218	FOR	GAAAGCGTCGCTGAAGGACGTCGTCTTCGC
EEB545	PITG_09218	REV	TTACGCCGAGCCAGTAGTTGTGGTCGTG
EEB546	PITG_09223	FOR	GAAAGGGGCGTTGAAGATGTCAACACC
EEB547	PITG_09223	REV	AGTGTAATTGCGCATGGAGTGAATCATTGC
EEB520	PITG_09224	FOR	ATGCGCACCAGCGTCTTCGTGGC
EEB521	PITG_09224	REV	TGTGGGTGTGGAAGCTATGCTATCT
EEB528	PITG_10341	FOR	ATGATGCGTCTCTTTTCAGTCGTATTGCTGG
EEB529	PITG_10341	REV	CTATAAAAATGGTAAATTTAGTGATAAGC
EEB522	PITG_10348	FOR	ATGCATCTCTCTTTGGCCTTATGGCTG
EEB523	PITG_10348	REV	TCACAATGTAATCATCCAGTATGTCC
EEB542	PITG_13044	FOR	ACCAATGGACTCAATCCAGCTCGCCGA
EEB525	PITG_13044	REV	CGAAGTAACCATTGCGCTGATGCCG
EEB543	PITG_13045	FOR	AACGCCGCTGTCCAGCCGAAGCTC
EEB527	PITG_13045	REV	CGCCGGATAAAATGCATTGACTACAATCGG
EEB548	PITG_15235	FOR	CTTACCACCAGCGAGAAAGCTGC
EEB549	PITG_15235	REV	CTAGTTAGTCTCCGAATGTATGTAACTATTCTGG
EEB550	PITG_15297	FOR	CTGACAGACAACGTGACTCCCTCTCC
EEB551	PITG_15297	REV	TTATTCCGTTATTGATTGCGACACCTTGAC
EEB552	PITG_15315	FOR	GACGCCGAAGACACTGCCCTGACCAAC
EEB553	PITG_15315	REV	TCAATGTTCGCGTTCCGTTCGCATTTTATCC
EEB554	PITG_15318	FOR	CTGACAGACAACGTGACTCCCTCTTCG
EEB555	PITG_15318	REV	TTATTCCGTTATTGATTGCGACACCTTGACAGC
EEB556	PITG_22884	FOR	GAGAATGTCGCTCCCGTCCACAGC
EEB557	PITG_22884	REV	TTAGCTGTTATCGGTCACAAGCTTGTACGCACC
EEB558	PITG_23046 and PITG_23202	FOR	GAGAATTCTCTTCTCGTCAACAG
EEB559	PITG_23046	REV	TCATGTTGATGCCGCGTTGTC
EEB560	PITG_23202	REV	TTATTCAAACAGGCACCTTATCCTTCG

## Sheet: Table S2
Supplementary Table S2. Selected tail-anchored effectors from Plasmopara halstedii and Hyaloperonospora arabidopsidis (Hpa) characterised in this study
P. halstedii (Ph) or Hpa (Ha) RXLR ID	RXLR_EER motif	Total protein length (aa)	Position of predicted TMD	Length of predicted TMD (aa)	Predicted TMD	C-terminal sequence (blue indicates basic residues)	Grand average of hydropathy (GRAVY) of TMD	Protein sequence
PhRxLR-C13	RVLQ-xxx	127	108-125	18	FFILATILLFPIAAYMVA	SR	2.38888	MLMVNSLTFTLVVVCLVRSCDGVAAVSSDMIDSTNNRISRNMIRRVLQETATANDDVKKLSTSTKVDSKLNQEIKTKPDQLVKAEKNSSKIGAWLKRMNVISSKRDKFFILATILLFPIAAYMVASR*
PhRxLR-C21	RALR-EER	123	100-122	23	GVTTICSIVLFVMVFGCLYKIFS	Q	1.92174	MRLHLLVLSVIVVSLLVSDNAHANSHDDSKTRALRETPINGLVTNQLAVSRNLTPAKFITNSEERHSSEKKSRRLQIYFHSPYYGIHPVDYHYVGSYESGVTTICSIVLFVMVFGCLYKIFSQ
PhRxLR-C22	RALR-xxx	115	93-112	20	HFLEMISVIVVSGVLIHLIL	RCL	2.14	MRLRLLLVSITALLLTVAGYASANFELKRMRALREAFNTIDATNHKLTARALPTFTQNGNELFGSHKVSRRRLNEDTQPEVRVEHEFHFSLSHFLEMISVIVVSGVLIHLILRCL
HaRxLL492	RYLR-EER	136	114-130	17	IVAGVLLSLIVAVPLTV	KSFYPA	2.6647	SYVADAKDVTKPANQGTGSEQLKARRYLRDDKGTFGDQNTAMNNKDEERIFEGVFNKLMALFHGSIDAKQVKPLIQETHILEENVANLQAIPTASKKGLSQFFAENPAIKKEIIVAGVLLSLIVAVPLTVKSFYPA*
HaRxLL493d	RGLR-EER	170	127-144	18	FYWLSGIVGVTAAVALIF	KLLQNHHAASESMAAAGTVAPAAASS	1.98333	VDPQSVEDVTNKFLAARGLRVQSDPQQEERGNVPGMSLVEDVSTKLHEITPSFGIQHNVITSKPTPEVPPVHPPPAPEAPPPHGTGETPNGGATPPITKEVNPGQVKNADGHTGQTPTKTSTVRKTFYWLSGIVGVTAAVALIFKLLQNHHAASESMAAAGTVAPAAASS*
HaRxLL495c	RRLR-EEK	136	90-112	23	YWKGAGITAAIIAAIGAGSWLTY	GHMKHMSQSSGTAMTGSSSGPVPI	0.8913	FTNADLAAAKGPTVGSPETRRLREDGAIQDEEKPLSLNVVGTKSQLKKQPPVVGTLATDDSDQVAPTSALKERLEKKPLALSKNHDERGYWKGAGITAAIIAAIGAGSWLTYGHMKHMSQSSGTAMTGSSSGPVPI*

## Sheet: Table S3
Supplementary Table S3. Putative tail-anchored effectors from Phytophthora infestans identified in this study.
	P. infestans RXLR ID	RXLR_EER motif	Total protein length (aa)	Position of predicted TMD	Length of predicted TMD (aa)	Predicted TMD	C-terminal sequence (blue indicates basic residues)	Grand average of hydropathy (GRAVY) of TMD	Subcellular localisation (N. benthamiana)	Evidence of expression ?^	Protein sequence (T30-4 isolate)	Cloned protein sequnce (88069 isolate)
Group I TA effectors	PITG_03192	RNLR-EER	144	122-139	18	FFILATLVMFPIGVWAVV	TNYRR	2.43	ER (McLellan et al., 2013)	yes	MRVGFVFALLVVSVIVCFNGLTSAESTVVMNNRNPDSINVPISDDITSRNLRASGEERAYAFVDKIKSLFSRPGISQKVESLQKNPAMVKNLEKAALSQKGSSKVRDWFMHMYNNSSKRDKFFILATLVMFPIGVWAVVTNYRR*	ESTVVMNNRNFDSINVPISDDITSRNLRASGEERAYAFVDKIKSLFSRPGISQKVESLQKNPAMVKNLEKAALSQKGSSKVRDWFMHMYNNSSKRDKFFILATLVMFPIGVWAVVTNYRR*
	PITG_04280	xxxx-xxx	200	172-194	23	MWNKYGAAFLFVVGIIFLFTMVY	KASQPF	1.54	Not determined	no	MLLRERMRHRTLLTLLVVALAAFVVVAKDTVKGISISGEAKSESEVRDDADSRRYLKAATDSFGPATEERGISIKMPSFNGIKSLFSKTSNLGAGMKHSPEVATALKNPKVNQAFKEVVKQPGIVQSFRNNLKLNSLASLLRRRPAQFTSRQVTNVGHLAAKTSSSRTFGQMWNKYGAAFLFVVGIIFLFTMVYKASQPF	N/A
	PITG_04367	xxxx-xxx	184	159-181	23	ALEITFGVGIAAIIALGIEGMIG	SSA	1.78	ER	no	MPNSAFVVFVILDFLNVLTAEHLVRTSERGSKSAIDAARNLKSALGATEAAGGSANAAEEERGWADVAEKLERTNVLKNAEEYKGEDAAKWQKAAKEVATRGKLERSKAAKARWANALMKLKAGGKVTATNEEKIEKVTEEAAQAIEKNPKKWPYIKKALEITFGVGIAAIIALGIEGMIGSSA	MPNSAFVVFVILDFLNVLTAEHLVRTSERGSKSAIDAARNLKSALGATEAAGGSANAAEEERGWADVAEKLERTNVLKNAEEYKGEDAAKWQKAAKEVATRGKLERSKAAKARWANALMKLKAGGKVTATNEEKIEKVTEEAAQAIEKNPKKWPYIKKALEITFGVGIAAIIALGIEGMIGSSA
	PITG_09218	RRLR-xxx	165	126-148	23	FAKVTLGATVAGFAIYGAYKALF	DRKSSTAATTTTTTGSA	1.16	Mitochondria	yes	MRFSAFLTLLLVAFVASCSTFASAESVAEGRRLRADAAPVPVNKDNVAKLAGGFLEKLKTNTALTKAANTIKNSNADEAAVRKAITTFAAAKESAKMSDEGIAKISAMMAGTVQKNPKSWPRLRKFAKVTLGATVAGFAIYGAYKALFDRKSSTAATTTTTTGSA*	ESVAEGRRLRADAAPVPVNKDNVAKLAGGFLEKLKTNTALTKAFNTIKTSDADEAAVRKAITTFAAAKESAKMSDEGIAKISAMMAGTVQKNPKSWPRLRKFAKVTLGATVAGFAIYGAYKALFDRKSSTAATTTTTTGSA*
	PITG_09223	xxxx-xxx	144	115-137	23	TGLKILFGTALFALIAAGVYAMI	HSMRNYT	1.81	ER	yes	MRFQVFAVLVFVALASSLGVAERGVEDVNTKGFFRKRSRKLTADEDWLPSAEKEERGFSLASPSRLVSKLKAKTSTVNFAGAKTGKLSNTQIKTVSREVAKEVNKNPKAWPTIKTGLKILFGTALFALIAAGVYAMIHSMRNYT	ERGVEDVNTKGFFRKRSRKLTADEDWLPSAEKEERGFSLASPSRLVSKLKAKTSTVNFAGAKTGKLSNTQIKTVSREVAKEVNKNPKAWPTIKTGLKILFGTALFALIAAGVYAMIHSMRNYT
	PITG_09224	xxxx-xxx	140	119-138	20	LKILYGALLAGLIIVGVEAM	LS	1.92	Not determined	yes	MRTSVFVALVVATFVATCISFTSAKNVAQIRDVDGGNNVQETRTLAEADDWWLASTNTEERSGGAGFFSKLRGKVHAKQSSGVMTTQKLNDQQVKTITKEVATTVKKDRRTWPMIKKGLKILYGALLAGLIIVGVEAMLS	N/A
	PITG_10835	xxxx-xxx	242	207-229	23	YTANILGIGLMVFFVYGTLFLGW	RPIGMGGNPRPNN	1.51	Not determined	yes	MRFWFTITSRISALVIGYMYMYKTLEQHVGCLQWASRIRLRDSQRSSLHNRLVNPQVQLSFFRFSSKSHDARSSLLLVAITLVAGCVGFITAENFVQTQGQPSAFEVSQGRNLKSTADTEERAIPVDGETRAGVAGIAARVKALLVRNPTKMSEAKNNVQGANEAIKKVNSIIGPGKTRTELTPTKVKQLETYAHSSSDKWWAMAYYTANILGIGLMVFFVYGTLFLGWRPIGMGGNPRPNN	N/A
	PITG_13044	xxxx-xxx	252	229-251	23	IMTVVFGAAITGLVVYAISAMVT	S	2.05	ER	yes	MRASLLLLLVAATIAISLTAATNGLNPARRLKGVQTSSVEEEPLRAQDEERAGWADLASKFKAGQLDDALEKMKGVGQVDDALAKIKGAGQLDDAVAAAGGNKWQQALEKLKAQKALQNAEKVAETTTAGKNKWQSALEKLKANNFKNIDDIKIPVADQNKWQAAVAKIQAGKLTNLDTTNNKWQSAFQKLKASGQLKNVDEAQVAKLTEGVANEIAKNPEKSSKFGKIMTFVFGAAITGLVVYGISAMVTS	TNGLNPARRLKGVQTSSVEEEPLRAQDEERAGWADLASKFKAGQLDDALEKMKGVGQVDDALAKIKGAGQLDDAVAAAGGNKWQQALEKLKAQKALQNAEKVAETTTAGKNKWQSALEKLKANNFKNIDDIKIPVADQNKWQAAVAKIQAGKLTNLDTTNNKWQSAFQKLKASGQLKNVDEAQVAKLTEGVANEIAKNPEKSSKFGKIMTVVFGAAITGLVVYAISAMVTS
	PITG_13045	xxxx-xxx	136	113-135	23	IIVASVLLTLIFSVPIVVNAFYP	A	2.14	ER and Golgi	yes	MRPSFVLALLVAFVVACVSVTARANAAVQPKLTIEIASSMSTRRYLKGRQGGTVNDDEERLFTGAIQKMPGFNKIKAAFQNNPSFAKNLEKFRMKRQRLDEFFKENPVIKKEIIVASVLLTLIFSVPIVVNAFYPA	NAAVQPKLTIEIASSMSTRRYLKGRQGGTVNDDEERLFTGAIQKMPGFNKIKAAFQNNPSFAKNLEKFRMKRQRLDEFFKENPVIKKEIIVASVLLTLIFSVPIVVNAFYPA
	PITG_13048	xxxx-xxx	252	229-251	23	IMTVVFGAAITGLVVYGISAMVT	S	1.95	ER	yes	MRASLLLLLVAATIAISLTAATNGLNPARRLKGVQTSSVEEEPLRAQDEERAGWADLASKFKAGQLDDALEKMKGVGQVDDALAKIKGAGQLDDAVAAAGGNKWQQALEKLKAQKALQNAEKVAETTTAGKNKWQSALEKLKANNFKNIDDIKIPVADQNKWQAAVAKIQAGKLTNLDTTNNKWQSAFQKLKASGQLKNVDEAQVAKLTEGVANEIAKNPEKSSKFGKIMTVVFGAAITGLVVYGISAMVTS	TNGLNPARRLKGVQTSSVEEEPLRAQDEERAGWADLASKFKAGQLDDALEKMKGVGQVDDALAKIKGAGQLDDAVAAAGGNKWQQALEKLKAQKALQNAEKVAETTTAGKNKWQSALEKLKANNFKNIDDIKIPVADQNKWQAAVAKIQAGKLTNLDTTNNKWQSAFQKLKASGQLKNVDEAQVAKLTEGVANEIAKNPEKSSKFGKIMTVVFGAAITGLVVYGISAMVTS
	PITG_14797	RRLR-EER	123	97-119	23	VGVLALLAAGAVSGTAYGLYKLA	RSAE	1.43	Golgi	no	MRFTCFLILLVTMFATSSKSFAGAFEIGPSRNIARASDVKLVDSVRRLRGYEKLNKEERIATVAAVAAVHLGRTNSMQSSQIAHSAGKYVPMSKWEVGVLALLAAGAVSGTAYGLYKLARSAE	GAFEIGPSRNIARASDVKLVDSVRRLRGYEKLNKEERIATVAAVAAVHLGRTNSMQSSQIAHSAGKYVPMSKWEVGVLALLAAGAVSGTAYGLYKLARSAE
	PITG_15235	xxxx-xxx	183	148-170	23	MRIAYGLLFLAIFGILGTGYLIT	RNVQNSYIHSETN	1.65	Golgi	yes	MRSSFVLVVLVLALAACVQGLTTSEKAASSVNRESTISYRRLKGAITATEGAVAEDEERGAMTKISVMLKGAFSPITKLFGTSTTSKVRGLQKDAQLVNSIKGDARLQHLGTAIAKNPGALTEKKVGRIGEFIGRLKKIEFTGDVYGMRIAYGLLFLAIFGILGTGYLITRNVQNSYIHSETN*	LTTSEKAASSVNRESTISYRRLKGAITATEGAVAEDEERGAMTKISEMLKGAFSPITKLFGTSTTSKVRGLQKDAQLVNSIKGDARLQHLGTAIAKNPGALTEKKVGRIGEFIGRLKKIEFTGDVYGMRIAYGLLFLAIFGILGTGYLITRNVQNSYIHSETN*
	PITG_15315	RNLR-EER	134	97-115	19	ALLVVLGLGMVSGGIFGSI	KLTQAITRNLDKMRTEREH	2.09	Not determined	no	MRSTLTVVVLVVTFLEIYMVFADAEDTALTNRADTKSDTKLTDFVRNLRGQNVKDEERTVPNYAAMSNLLHSTPSGQSAQILYAVENHKPLPKREKALLVVLGLGMVSGGIFGSIKLTQAITRNLDKMRTEREH*	N/A
	PITG_20940	xxxx-xxx	184	159-181	23	ALEITFGVGIAAIIALGIEGMIG	SSA	1.78	Not determined	no	MPNSAFVVFVILDFLNVLTAEHLVRTSERGSKSAIDAARNLKSALGATEAAGGSANAAEEERGWADVAEKLERTNVLKNAEEYKGEDAAKWQKAAKEVATRGKLERSKAAKARWGNALMKLKAGGKVTATNEEKIEKVTEEAAQAIEKNPKKWSYIKKALEITFGVGIAAIIALGIEGMIGSSA	N/A
	PITG_22868	RGLR-DDK	152	128-150	21	LSINYFHMVFLILFFDYFPVF	SA	1.54	Not determined	no	MHKKTLSFCKLSRGERTSMLLHLTSILFLAASTACSSFNPHVAYVKEPSTIIYEPNAFTTGVSRRGLRSHDSAMNDEPNTDDKTNQERGWIEVLRINHCIEISKQYYTINDLFLRYAGGASYERTAELSLSINYFHMVFLILFFDYFPVFSA	N/A
	PITG_22884	RRLR-xxx	154	129-151	23	FAIVMLGVNVGGLALYGAYKLVT	DNS	1.49	Mitochondria	no	MRSSVFFALLVTIWVASCTSFSSAENVAPVHSAQNENRRLRSEAANTENIAKIAGGFLTKVKESAALTKAVNVIKASDGDEIAVRKAITSFATAKDAAKPSDTELAKLSTMIAESTKKNHKSWPRLRKFAIVMLGVNVGGLALYGAYKLVTDNS*	ENVAPVHSAQNENRRLRSEAANTENIAKIAGGFLTKVKESAALTKAVNVIKASDGDEIAVRKAITSFATAKDAAKPSDTELAKLSTMIAESTKKNHKSWPRLRKFAIVMLGVNVGGLALYGAYKLVTDNS*
	PITG_23046	RRLR-EER	111	78-97	20	ALVKFLVVYWMLVAGVFGVS	KIKQRGSSDNAAST	2	Golgi	yes	MRFKPTLVLFMGGFLWSCIYFTDAENSLLVNSAPASNVKLIVNKNRRLRGAQNQHEEERDVGISNVSHSSQTPGKYKALVKFLVVYWMLVAGVFGVSKIKQRGSSDNAAST*	ENSLLVNSAPASNVELIVNKNRRLRGARNQHDEERDVGISNVSHSSQTPGKYKALVKFLVVYWMLVAGVFGVFKIKQRGSSDNAAST*
Group II TA effectors	PITG_15732	RFLR-EDR	327 (256)	238-261 (238-255)*¶	18	GVRLFFCNVFLYIYKYFLLIVVL (AGVRLFFCNVFCIFIILF)	Y	1.84 (2.33)	Not determined (weak expression)	no	MRVLLILFVLISSASATSSEHVGITNTERFPIAAEVHRFLRRHYLEEEADIESDDEDRGGLDKVDDLITKVDDALGITGKMDDVAGKLGKVHVAPTTKTAVEKMEHAGLVKHLSGKYSVADKLSLTTLRQLAKVDEQRLKDNRVFDKKTGSGMRKKIEPFEGMKIAPQKYLEAHVARAGQLVDKENNRLLSAVVIGDGDNVLLISSSKKPNDWILPKGGWDHGEGIEKAALREVIEEAGVRLFFCNVFLYIYKYFLLIVVLQIQARLNHDLGKFTYKDGDKGYGLFAYTMDDVQRFDDWAESSRYRIDVSRYAAKNSFCIIGKLTCV*	EHVGITKTERFPIAAEVHRFLRRHYLEEEADIESDDEDRGGLDKVDDLITKVDDALGITGKMDDVAGKLGKVHVAPTTKTAVEKMEHAGLVKHLSGKYSVADKLSLTTLRQLAKVDEQRLKDNRVFDKKTGSGMRKKIEPFEGMKIAPQKYLEAHVARAGQLVDKENNRLLSAAVIGDGDNVLLISSSKKPNDWILPKGGWDHGESIEKAALREVIEEAGVRLFFCNVFCIFIILFY*
	PITG_19529	xxxx-xxx	236	172-194*	23	MWNKYGAAFLFVVGIIFLFTMVY	KASQPFEPGLENDLLFFYINWLIERRATECTFLRAIFNVAAS	1.54	Not determined	no	MLLRERMRHRTLLTLLVVALAAFVVVAKDTVKGISISGEAKSESEVRDDTDSRLYLKAATDSFGPATEERGISIKMPSFNGIKSLFSKTSNLGAGMKYSPEVATALKTPKVNQAFRHVVKQPGIVQRFRNNLKLNSLASLLRRRPAQFTSRQVTNVGHLAFKTSSSRTFGQMWNKYGAAFLFVVGIIFLFTMVYKASQPFEPGLENDLLFFYINWLIERRATECTFLRAIFNVAAS	N/A
	PITG_23202	RRLR-EER	136	78-97*	20	ALVKFLVVYWMLVAGVFGVF	KIKQRGSSDNEPTTSCAHGRSLRKRDYDPAERRIRCLFE	2.18	Golgi (and ER)	yes	MRFKPTLVLFMGGFLWSCIYFTDAENSLLVNSAPASNVKLIVNKNRRLRGAQNQHEEERDVGISNVSHSSQTPGKYKALVKFLVVYWMLVAGVFGVFKIKQRGSSDNEPTTSCAHGRSLRKRDYDPAERRIRCLFE*	ENSLLVNSAPASNVKLIVNKNRRLRGAQNQHEEERDVGISNVSHSSQTPGKYKALVKFLVVYWMLVAGVFGVFKIKQRGSSDNEPTTSCAHGRSLRKRDYDPAERRIRCLFE*
	PITG_09216	RRLR-xxx	175	(139-159)**	21	KITLGATIGGLAIYGAYKALF	DRKSSTAETTTTTGSA	1.02	Mitochondria	yes	MRFSVFVTLLVVAFVACCSNFASAENVAVASEGRRLRAEHAVPAVPAINSVGVNKDNVAKLAGGFLEKLKTNTALTKAVNAIRASDGDEVAVRQAITAFAAAKESAKMSDEGIAKISAMMADTVQKNPKSWPRLRKFAKITLGATIGGLAIYGAYKALFDRKSSTAETTTTTGSA*	ENVAVASEGRRLRAEHAVPAVPAINSVGVNKDNVAKLAGGFLEKLKTNTALTKAVNAIRASDGDEVAVRQAITAFAAAKESAKMSDEGIAKISAMMADTVQKNPKSWPRLRKFAKITLGATIGGLAIYGAYKALFDRKSSTAETTTTTGSA*
	PITG_10348	xxxx-xxx	207	(168-188)**	21	CLLGWMVVNLSTMFSFYSSFM	PMDLERSEVENWTYWMITL	1.26	cytoplasmic	no	MHLSLALWLMPVVVLACVASALEDITSTHTFVDKQNNDPDLGILRAYDSVIETGEERVNLRKTANSLVESAKLKFFLLNKMSGVDVLNKLKVGDEASAALKSSKIEALTQYITMFNNKNPDKKISLIGTLTARYGDDKVAKALVAVEKDGAAPKVMELAKKLRADPNCLLGWMVVNLSTMFSFYSSFMPMDLERSEVENWTYWMITL*	LEDITSTHTFVDKQNNDPDLGILRAYDSVIETGEERVNLRKTANSLVESAKLKFFLLNKMSGVDVLNKLKVGDEASAALKSSKIEALTQYITMFNNKNPDKKISLIGTLTARYGDDKVAKALVAVEKDGAAPKVMELAKKLRADPNCLLGWMVVNLSTMFSFYSSFMPMDLERSEVENWTYWMITL*
	PITG_15297	RHLR-EER	119	(93-111)**	19	ALVVLLGLGVVAGGTVAAV	KVSQSITE	2.38	ER	yes	MRLIIVFIASILWCCTSFTEALTDNVTPSPITNRVGNVNNRRHLRRQQPNEEERMAPNFAAMSNLLHSTPSGQSSQILHAVENHEPLPKWAKALVVLLGLGVVAGGTVAAVKVSQSITE*	N/A
	PITG_15318	RHLR-EER	119	(93-111)**	19	ALVVLLGLGVVAGGTVAAV	KVSQSITE	2.38	ER	yes	MRLIIVFIASFLWCCTSFTEALTDNVTPSSITNRVGNVNNRRHLRRQQPNEEERMAPNFAAMSNLLHSTPSGQSSQILHAVENHEPLPKWAKALVVLLGLGVVAGGTVAAVKVSQSITE*	LTDNVTPSSITNRVGNVNNRRHLRRQQPNEEERMAPNFAAMSNLLHSTPSGQSSQILHAVENHEPLPKWAKALVVLLGLGVVAGGTVAAVKVSQSITE*
	PITG_23117	RRLR-EER	124	(88-106)**	19	ALIVLMGLAMTTGAIAFGA	KGIQTLKYPDVNAGSAEA	1.98	Not determined	no	MAATFLAIATSYIGAASSSNNPTLNNDRMDSAITFRRLRVHKPEEEERWVATPPIAASFKLMQKKSAQSSQLLHAAENDTPLPTAVKALIVLMGLAMTTGAIAFGAKGIQTLKYPDVNAGSAEA*	N/A
	¶ In 88069 strain PITG_15732 is truncated relative to T30-4 such that position of TMD is located within 50 aa of C-terminus
	* putative TMD is >50aa from C-terminal
	** putative TMD falls below TMHMM posterior probability cut-off
	^ Zuluaga et al., 2016; Ah-Fong et al., 2017; Yin et al., 2017

## Sheet: TableS4
Supplementary Table S4. Selected tail-anchored effectors from Bremia lactucae characterised by Meisrimler et al., 2019
B. lactucae RXLR ID	RXLR_EER motif	Total protein length (aa)	Position of predicted TMD	Length of predicted TMD (aa)	Predicted TMD	C-terminal sequence (blue indicates basic residues)	Grand average of hydropathy (GRAVY) of TMD	Subcellular localisation (N. benthamiana and lettuce; Meisrimler et al., 2019)	Protein sequence
BLN03	RXXX-EER	169	144-166	23	LSVTYGSAFLFVIGFIVLLAFAM	TAV	2.21	not detected	MRPRKYIVVVLLSIAYTMCLAVGYPSDGTDDSTKSLKSGNRIRSHTPDIGTEERTLTWLKSMLRPSSSSAKVTKEIPEVVKSASDFKVRQTLSAITRKLGLHSQRLKRFASWLRKTGERLTRKKVYYAGYIAIVDSSSSQLKRLSVTYGSAFLFVIGFIVLLAFAMTAV
BLN04	RXXX-EER	147	115-137	23	YMVYIYTILFLSIPIILGVAMYI	NHHVESSYIH	2.02	not detected	MATMRRICFLFVFNLAVATSTQGISDEISPDIPETSQAVIDGHRLKGSSKVSKATTGSEERFIRSQLQFLINKIFGARGVAKVLVEEGPKSGVFNKLKEILVKISKFEMKGDMLYMVYIYTILFLSIPIILGVAMYINHHVESSYIH
BLR05	RALR-XXX	97	71-90	20	IIRIAIFSLLVVGVFAIMAL	RCLPFCL	2.69	ER and Golgi	MGPQHLLALVVVSILVAAGNAYYEIDDDSVTRALRPSVIADQEHAVHAIPATNFISKDEDHSKNEKKEIEIIRIAIFSLLVVGVFAIMALRCLPFCL
BLR08	RLLR-XXX	135	107-129	23	MSFIGPAAAGVLAIVLIGAVIAF	KYRSSK	2.3	unidentified ring-like structures	MAEFRFRPTTLLFLIVALIFRCAIDPVSANADLTPSPRLLRDLVQFDATQTVAHTLSNSPSASSSSAEATVHPAASAEASAISNHTTDNAASAESSAESKHELPSIMSFIGPAAAGVLAIVLIGAVIAFKYRSSK
BLR09	RRLR-EER	132	108-130	23	WRTFFLGLFASVIGVSIISACYG	IT	1.43	ER	MRHKCLLAMAVVASMAFYSVISTKNVTQVDTVQQENRRLRPRVEPTANELDKQSDVDTKLEADRRLGYPGESGFMLEGELEERGGFPWRTFFLGLFASVIEERGGFPWRTFFLGLFASVIGVSIISACYGIT
